# Supplementary material for: Two new species of the bamboo-feeding planthopper genus Bambusiphaga Huang & Ding from China (Hemiptera, Fulgoromorpha, Delphacidae)
Source: Zookeys. 2018 Feb 6;(735):83–96. doi: 10.3897/zookeys.735.21727 (PMC5904334; doi:10.3897/zookeys.735.21727)
Supplement: XML Treatment for Bambusiphaga [file zookeys.735.21727-treatment1.xml]

<!DOCTYPE tp:taxon-treatment
  PUBLIC "-//TaxonX//DTD Taxonomic Treatment Publishing DTD v0 20100105//EN" "tax-treatment-NSO.dtd">
<tp:taxon-treatment xmlns:tp="http://www.plazi.org/taxpub"><tp:treatment-meta><kwd-group><label>Taxon classification</label><kwd><named-content xmlns:xlink="http://www.w3.org/1999/xlink" content-type="kingdom">Animalia</named-content></kwd><kwd><named-content xmlns:xlink="http://www.w3.org/1999/xlink" content-type="order">ORDO</named-content></kwd><kwd><named-content xmlns:xlink="http://www.w3.org/1999/xlink" content-type="family">FAMILIA</named-content></kwd></kwd-group><mixed-citation publication-type="journal"><person-group><name><surname>Hong-Xing</surname><given-names>Li</given-names></name><name><surname>Yang</surname><given-names>Lin</given-names></name><name><surname>Chen</surname><given-names>Xiang-Sheng</given-names></name></person-group><article-title>Two new species of the bamboo-feeding planthopper genus <italic><tp:taxon-name><tp:taxon-name-part taxon-name-part-type="genus" reg="Bambusiphaga">Bambusiphaga</tp:taxon-name-part></tp:taxon-name></italic> Huang &amp; Ding from China (<tp:taxon-name><tp:taxon-name-part taxon-name-part-type="order">Hemiptera</tp:taxon-name-part></tp:taxon-name>, <tp:taxon-name><tp:taxon-name-part taxon-name-part-type="infraorder">Fulgoromorpha</tp:taxon-name-part></tp:taxon-name>, <tp:taxon-name><tp:taxon-name-part taxon-name-part-type="family">Delphacidae</tp:taxon-name-part></tp:taxon-name>)</article-title><source>Zookeys</source><day>6</day><month>2</month><year>2018</year><volume>2018</volume><issue>735</issue><fpage>83</fpage><lpage>96</lpage><pub-id pub-id-type="doi">10.3897/zookeys.735.21727</pub-id></mixed-citation></tp:treatment-meta><tp:nomenclature><tp:taxon-name>
            <tp:taxon-name-part taxon-name-part-type="genus" reg="Bambusiphaga">Bambusiphaga</tp:taxon-name-part>
          </tp:taxon-name><tp:taxon-authority>Huang &amp; Ding, 1979</tp:taxon-authority><tp:nomenclature-citation-list><tp:nomenclature-citation><tp:taxon-name>
                <tp:taxon-name-part taxon-name-part-type="genus" reg="Bambusiphaga">Bambusiphaga</tp:taxon-name-part>
              </tp:taxon-name><comment>Huang &amp; Ding, 1979: 170; <xref ref-type="bibr" rid="B1">Asche 1983</xref>: 211; Ding and Tian 1983 (in Kuoh et al. 1983): 49; <xref ref-type="bibr" rid="B18">Yang and Yang 1986</xref>: 37; Wang and Ding 1996: 22; Ding et al. 1999: 441; Ding 2006: 126; <xref ref-type="bibr" rid="B5">Chen and Liang 2007</xref>: 504; <xref ref-type="bibr" rid="B9">Hou and Chen 2010</xref>: 392; <xref ref-type="bibr" rid="B17">Yang and Chen 2011</xref>: 51.</comment><!--PageBreak--></tp:nomenclature-citation></tp:nomenclature-citation-list></tp:nomenclature><tp:treatment-sec sec-type="type species" id="SECID0EAPAC"><title>Type species.</title><p>
            <italic><tp:taxon-name><tp:taxon-name-part taxon-name-part-type="genus" reg="Bambusiphaga">Bambusiphaga</tp:taxon-name-part> <tp:taxon-name-part taxon-name-part-type="species" reg="nigropunctata">nigropunctata</tp:taxon-name-part></tp:taxon-name></italic> Huang &amp; Ding, 1979, by original designation.</p></tp:treatment-sec><tp:treatment-sec sec-type="diagnosis" id="SECID0ERPAC"><title>Diagnosis.</title><p>For the diagnosis and relationships of <italic><tp:taxon-name><tp:taxon-name-part taxon-name-part-type="genus" reg="Bambusiphaga">Bambusiphaga</tp:taxon-name-part></tp:taxon-name></italic> see <xref ref-type="bibr" rid="B17">Yang and Chen (2011</xref>: 51), <xref ref-type="bibr" rid="B9">Hou and Chen (2010</xref>: 392) and <xref ref-type="bibr" rid="B5">Chen and Liang (2007</xref>: 504).</p></tp:treatment-sec><tp:treatment-sec sec-type="host" id="SECID0ELAAE"><title>Host plants.</title><p>Bamboo.</p></tp:treatment-sec><tp:treatment-sec sec-type="distribution" id="SECID0EQAAE"><title>Distribution.</title><p>Oriental region, with highest species diversity in China.</p></tp:treatment-sec><tp:treatment-sec sec-type="key" id="SECID0EVAAE"><title>Key to species of genus <italic><tp:taxon-name><tp:taxon-name-part taxon-name-part-type="genus" reg="Bambusiphaga">Bambusiphaga</tp:taxon-name-part></tp:taxon-name></italic> (male)</title><p>(Modified from <xref ref-type="bibr" rid="B17">Yang and Chen 2011</xref> and <xref ref-type="bibr" rid="B13">Qin et al. 2012</xref>)</p><table-wrap content-type="key" position="anchor" orientation="portrait"><table id="TID0EQGAC" rules="all"><tbody><tr><td rowspan="1" colspan="1">1</td><td rowspan="1" colspan="1">Vertex dark brown or with blackish brown markings</td><td rowspan="1" colspan="1">
                    <bold>2</bold>
                  </td></tr><tr><td rowspan="1" colspan="1">–</td><td rowspan="1" colspan="1">Vertex without any markings</td><td rowspan="1" colspan="1">
                    <bold>3</bold>
                  </td></tr><tr><td rowspan="1" colspan="1">2</td><td rowspan="1" colspan="1">Vertex yellowish brown, basal compartment with a black oval spot in middle part; anal segment without a process, pygofer without medioventral processes (<xref ref-type="bibr" rid="B10">Huang et al. 1979</xref>: figs 2, 4)</td><td rowspan="1" colspan="1">
                    <bold><italic><tp:taxon-name><tp:taxon-name-part taxon-name-part-type="genus" reg="Bambusiphaga">B.</tp:taxon-name-part> <tp:taxon-name-part taxon-name-part-type="species" reg="nigropunctata">nigropunctata</tp:taxon-name-part></tp:taxon-name></italic></bold>
                  </td></tr><tr><td rowspan="1" colspan="1">–</td><td rowspan="1" colspan="1">Vertex dark brown, basal compartment of vertex without a black oval spot; anal segment with a very long process that surpasses base of genital styles; pygofer with conjugated medioventral processes (<xref ref-type="bibr" rid="B5">Chen and Liang 2007</xref>: figs 46, 49)</td><td rowspan="1" colspan="1">
                    <bold><italic><tp:taxon-name><tp:taxon-name-part taxon-name-part-type="genus" reg="Bambusiphaga">B.</tp:taxon-name-part> <tp:taxon-name-part taxon-name-part-type="species" reg="pianmaensis">pianmaensis</tp:taxon-name-part></tp:taxon-name></italic></bold>
                  </td></tr><tr><td rowspan="1" colspan="1">3</td><td rowspan="1" colspan="1">Mesonotum with blackish brown markings</td><td rowspan="1" colspan="1">
                    <bold>4</bold>
                  </td></tr><tr><td rowspan="1" colspan="1">–</td><td rowspan="1" colspan="1">Mesonotum without blackish brown markings</td><td rowspan="1" colspan="1">
                    <bold>12</bold>
                  </td></tr><tr><td rowspan="1" colspan="1">4</td><td rowspan="1" colspan="1">Pronotum with blackish brown markings on lateral areas</td><td rowspan="1" colspan="1">
                    <bold>5</bold>
                  </td></tr><tr><td rowspan="1" colspan="1">–</td><td rowspan="1" colspan="1">Pronotum without blackish brown markings on lateral areas</td><td rowspan="1" colspan="1">
                    <bold>11</bold>
                  </td></tr><tr><td rowspan="1" colspan="1">5</td><td rowspan="1" colspan="1">Forewings with basal 1/3 black or with black markings at basal half</td><td rowspan="1" colspan="1">
                    <bold>6</bold>
                  </td></tr><tr><td rowspan="1" colspan="1">–</td><td rowspan="1" colspan="1">Forewings with a large irregular pale brown stripe along transverse vein hence bending along posterior margin to apex (Fig. <xref ref-type="fig" rid="F1">8</xref>)</td><td rowspan="1" colspan="1">
                    <bold><italic><tp:taxon-name><tp:taxon-name-part taxon-name-part-type="genus" reg="Bambusiphaga">B.</tp:taxon-name-part> <tp:taxon-name-part taxon-name-part-type="species" reg="yingjiangensis">yingjiangensis</tp:taxon-name-part></tp:taxon-name></italic> sp. n.</bold>
                  </td></tr><tr><td rowspan="1" colspan="1">6</td><td rowspan="1" colspan="1">Forewings with basal 1/3 black</td><td rowspan="1" colspan="1">
                    <bold>7</bold>
                  </td></tr><tr><td rowspan="1" colspan="1">–</td><td rowspan="1" colspan="1">Forewings with large black markings at base</td><td rowspan="1" colspan="1">
                    <bold>10</bold>
                  </td></tr><tr><td rowspan="1" colspan="1">7</td><td rowspan="1" colspan="1">Anal segment without a process on ventral margin (<xref ref-type="bibr" rid="B17">Yang and Chen 2011</xref>: fig. 6)</td><td rowspan="1" colspan="1">
                    <bold><italic><tp:taxon-name><tp:taxon-name-part taxon-name-part-type="genus" reg="Bambusiphaga">B.</tp:taxon-name-part> <tp:taxon-name-part taxon-name-part-type="species" reg="kunmingensis">kunmingensis</tp:taxon-name-part></tp:taxon-name></italic></bold>
                  </td></tr><tr><td rowspan="1" colspan="1">–</td><td rowspan="1" colspan="1">Anal segment with a very long process on ventral margin</td><td rowspan="1" colspan="1">
                    <bold>8</bold>
                  </td></tr><tr><td rowspan="1" colspan="1">8</td><td rowspan="1" colspan="1">Anal spiny process at left lateroapical angle of anal segment</td><td rowspan="1" colspan="1">
                    <bold>9</bold>
                  </td></tr><tr><td rowspan="1" colspan="1">–</td><td rowspan="1" colspan="1">Anal spiny process at right lateroapical angle of anal segment (<xref ref-type="bibr" rid="B9">Hou and Chen 2010</xref>: fig. 14)</td><td rowspan="1" colspan="1">
                    <bold><italic><tp:taxon-name><tp:taxon-name-part taxon-name-part-type="genus" reg="Bambusiphaga">B.</tp:taxon-name-part> <tp:taxon-name-part taxon-name-part-type="species" reg="basifusca">basifusca</tp:taxon-name-part></tp:taxon-name></italic></bold>
                  </td></tr><tr><td rowspan="1" colspan="1">9</td><td rowspan="1" colspan="1">Pygofer with a medioventral process; aedeagus with two apical processes (<xref ref-type="bibr" rid="B13">Qin et al. 2012</xref>: figs 12, 16–17)</td><td rowspan="1" colspan="1">
                    <bold><italic><tp:taxon-name><tp:taxon-name-part taxon-name-part-type="genus" reg="Bambusiphaga">B.</tp:taxon-name-part> <tp:taxon-name-part taxon-name-part-type="species" reg="taibaishana">taibaishana</tp:taxon-name-part></tp:taxon-name></italic></bold>
                  </td></tr><tr><td rowspan="1" colspan="1">–</td><td rowspan="1" colspan="1">Pygofer without medioventral process; aedeagus without apical processes (Ding and Hu 1987: figs 1, 3)</td><td rowspan="1" colspan="1">
                    <bold><italic><tp:taxon-name><tp:taxon-name-part taxon-name-part-type="genus" reg="Bambusiphaga">B.</tp:taxon-name-part> <tp:taxon-name-part taxon-name-part-type="species" reg="fascia">fascia</tp:taxon-name-part></tp:taxon-name></italic></bold>
                  </td></tr><tr><td rowspan="1" colspan="1">10</td><td rowspan="1" colspan="1">Forewings with a large black marking at base; anal segment with a long process on ventral margin (<xref ref-type="bibr" rid="B4">Chen et al. 2000</xref>: figs 3–4)</td><td rowspan="1" colspan="1">
                    <bold><italic><tp:taxon-name><tp:taxon-name-part taxon-name-part-type="genus" reg="Bambusiphaga">B.</tp:taxon-name-part> <tp:taxon-name-part taxon-name-part-type="species" reg="maculata">maculata</tp:taxon-name-part></tp:taxon-name></italic></bold>
                  </td></tr><tr><td rowspan="1" colspan="1">–</td><td rowspan="1" colspan="1">Forewings with two large black markings at base; anal segment without process on ventral margin (Figs <xref ref-type="fig" rid="F3">29</xref>, <xref ref-type="fig" rid="F4">31</xref>)</td><td rowspan="1" colspan="1">
                    <bold><italic><tp:taxon-name><tp:taxon-name-part taxon-name-part-type="genus" reg="Bambusiphaga">B.</tp:taxon-name-part> <tp:taxon-name-part taxon-name-part-type="species" reg="ventroprocessa">ventroprocessa</tp:taxon-name-part></tp:taxon-name></italic> sp. n.</bold>
                  </td></tr><!--PageBreak--><tr><td rowspan="1" colspan="1">11</td><td rowspan="1" colspan="1">Forewings somewhat reddish orange, costal margin blackish brown; genital styles relatively broad and short (Huang et al. 1980: figs 8c, 8f)</td><td rowspan="1" colspan="1">
                    <bold><italic><tp:taxon-name><tp:taxon-name-part taxon-name-part-type="genus" reg="Bambusiphaga">B.</tp:taxon-name-part> <tp:taxon-name-part taxon-name-part-type="species" reg="nigromariginata">nigromariginata</tp:taxon-name-part></tp:taxon-name></italic></bold>
                  </td></tr><tr><td rowspan="1" colspan="1">–</td><td rowspan="1" colspan="1">Forewings somewhat yellowish brown, costal margin yellowish brown; genital styles relatively slender (<xref ref-type="bibr" rid="B18">Yang and Yang 1986</xref>: figs 20C, 20E; Miur 1917: fig. 44)</td><td rowspan="1" colspan="1">
                    <bold><italic><tp:taxon-name><tp:taxon-name-part taxon-name-part-type="genus" reg="Bambusiphaga">B.</tp:taxon-name-part> <tp:taxon-name-part taxon-name-part-type="species" reg="taiwanensis">taiwanensis</tp:taxon-name-part></tp:taxon-name></italic></bold>
                  </td></tr><tr><td rowspan="1" colspan="1">12</td><td rowspan="1" colspan="1">Anal segment with a process on ventral margin</td><td rowspan="1" colspan="1">
                    <bold>13</bold>
                  </td></tr><tr><td rowspan="1" colspan="1">–</td><td rowspan="1" colspan="1">Anal segment without a process on ventral margin</td><td rowspan="1" colspan="1">
                    <bold>17</bold>
                  </td></tr><tr><td rowspan="1" colspan="1">13</td><td rowspan="1" colspan="1">Pygofer with a medioventral process (Muir 1919: fig. 3)</td><td rowspan="1" colspan="1">
                    <bold><italic><tp:taxon-name><tp:taxon-name-part taxon-name-part-type="genus" reg="Bambusiphaga">B.</tp:taxon-name-part> <tp:taxon-name-part taxon-name-part-type="species" reg="bakeri">bakeri</tp:taxon-name-part></tp:taxon-name></italic></bold>
                  </td></tr><tr><td rowspan="1" colspan="1">–</td><td rowspan="1" colspan="1">Pygofer without a medioventral proces</td><td rowspan="1" colspan="1">
                    <bold>14</bold>
                  </td></tr><tr><td rowspan="1" colspan="1">14</td><td rowspan="1" colspan="1">Anal segment with the process on ventral margin very long, reaching ventral margin of pygofer</td><td rowspan="1" colspan="1">
                    <bold>15</bold>
                  </td></tr><tr><td rowspan="1" colspan="1">–</td><td rowspan="1" colspan="1">Anal segment with the process on ventral margin very short</td><td rowspan="1" colspan="1">
                    <bold>16</bold>
                  </td></tr><tr><td rowspan="1" colspan="1">15</td><td rowspan="1" colspan="1">Genital styles with a process at base, apex rounded (<xref ref-type="bibr" rid="B8">Ding et al. 1986</xref>: figs 1 (5–6))</td><td rowspan="1" colspan="1">
                    <bold><italic><tp:taxon-name><tp:taxon-name-part taxon-name-part-type="genus" reg="Bambusiphaga">B.</tp:taxon-name-part> <tp:taxon-name-part taxon-name-part-type="species" reg="jinghongensis">jinghongensis</tp:taxon-name-part></tp:taxon-name></italic></bold>
                  </td></tr><tr><td rowspan="1" colspan="1">–</td><td rowspan="1" colspan="1">Genital styles without a process at base, apex forked (<xref ref-type="bibr" rid="B10">Huang et al. 1979</xref>: fig. 18)</td><td rowspan="1" colspan="1">
                    <bold><italic><tp:taxon-name><tp:taxon-name-part taxon-name-part-type="genus" reg="Bambusiphaga">B.</tp:taxon-name-part> <tp:taxon-name-part taxon-name-part-type="species" reg="mirostylis">mirostylis</tp:taxon-name-part></tp:taxon-name></italic></bold>
                  </td></tr><tr><td rowspan="1" colspan="1">16</td><td rowspan="1" colspan="1">Tegula with apical 1/2 blackish brown; pygofer with hind margin produced at an acute angle medially; genital styles slender; aedeagus without phallobase (<xref ref-type="bibr" rid="B7">Ding and Hu 1982</xref>: figs 1–4)</td><td rowspan="1" colspan="1">
                    <bold><italic><tp:taxon-name><tp:taxon-name-part taxon-name-part-type="genus" reg="Bambusiphaga">B.</tp:taxon-name-part> <tp:taxon-name-part taxon-name-part-type="species" reg="huangi">huangi</tp:taxon-name-part></tp:taxon-name></italic></bold>
                  </td></tr><tr><td rowspan="1" colspan="1">–</td><td rowspan="1" colspan="1">Tegula fully yellowish brown; pygofer with hind margin not produced medially; genital styles broad and short; aedeagus with developed phallobase (<xref ref-type="bibr" rid="B3">Chen and Li 2000</xref>: figs 11, 13, 15–16)</td><td rowspan="1" colspan="1">
                    <bold><italic><tp:taxon-name><tp:taxon-name-part taxon-name-part-type="genus" reg="Bambusiphaga">B.</tp:taxon-name-part> <tp:taxon-name-part taxon-name-part-type="species" reg="wangmoensis">wangmoensis</tp:taxon-name-part></tp:taxon-name></italic></bold>
                  </td></tr><tr><td rowspan="1" colspan="1">17</td><td rowspan="1" colspan="1">Pygofer with a spine on ventral margin</td><td rowspan="1" colspan="1">
                    <bold>18</bold>
                  </td></tr><tr><td rowspan="1" colspan="1">–</td><td rowspan="1" colspan="1">Pygofer without a spine on ventral margin</td><td rowspan="1" colspan="1">
                    <bold>20</bold>
                  </td></tr><tr><td rowspan="1" colspan="1">18</td><td rowspan="1" colspan="1">Genital style with an inversed spine on caudal side near apex which is as long as 1/5 of genital style; aedeagus with three spines subapically (<xref ref-type="bibr" rid="B17">Yang and Chen 2011</xref>: figs 20–22)</td><td rowspan="1" colspan="1">
                    <bold><italic><tp:taxon-name><tp:taxon-name-part taxon-name-part-type="genus" reg="Bambusiphaga">B.</tp:taxon-name-part> <tp:taxon-name-part taxon-name-part-type="species" reg="yangi">yangi</tp:taxon-name-part></tp:taxon-name></italic></bold>
                  </td></tr><tr><td rowspan="1" colspan="1">–</td><td rowspan="1" colspan="1">Genital style with an angular or tooth-like process on caudal side near apex; aedeagus without spines subapically</td><td rowspan="1" colspan="1">
                    <bold>19</bold>
                  </td></tr><tr><td rowspan="1" colspan="1">19</td><td rowspan="1" colspan="1">Genital styles asymmetrical, right one shorter than left one, without tooth-like process subapically on caudal side; aedeagus with an inversed process on right side near apical 1/3 (Miur 1919: fig. 8)</td><td rowspan="1" colspan="1">
                    <bold><italic><tp:taxon-name><tp:taxon-name-part taxon-name-part-type="genus" reg="Bambusiphaga">B.</tp:taxon-name-part> <tp:taxon-name-part taxon-name-part-type="species" reg="singaporensis">singaporensis</tp:taxon-name-part></tp:taxon-name></italic></bold>
                  </td></tr><tr><td rowspan="1" colspan="1">–</td><td rowspan="1" colspan="1">Genital styles symmetrical; aedeagus without any processes (<xref ref-type="bibr" rid="B6">Ding 1982</xref>: figs 3, 5)</td><td rowspan="1" colspan="1">
                    <bold><italic><tp:taxon-name><tp:taxon-name-part taxon-name-part-type="genus" reg="Bambusiphaga">B.</tp:taxon-name-part> <tp:taxon-name-part taxon-name-part-type="species" reg="luodianensis">luodianensis</tp:taxon-name-part></tp:taxon-name></italic></bold>
                  </td></tr><tr><td rowspan="1" colspan="1">20</td><td rowspan="1" colspan="1">Genital styles with a finger-like process at base</td><td rowspan="1" colspan="1">
                    <bold>21</bold>
                  </td></tr><tr><td rowspan="1" colspan="1">–</td><td rowspan="1" colspan="1">Genital styles without a finger-like process at base</td><td rowspan="1" colspan="1">
                    <bold>22</bold>
                  </td></tr><tr><td rowspan="1" colspan="1">21</td><td rowspan="1" colspan="1">Genital styles with a finger-like process subapically; aedeagus curved in middle (<xref ref-type="bibr" rid="B5">Chen and Liang 2007</xref>: figs 20–22)</td><td rowspan="1" colspan="1">
                    <bold><italic><tp:taxon-name><tp:taxon-name-part taxon-name-part-type="genus" reg="Bambusiphaga">B.</tp:taxon-name-part> <tp:taxon-name-part taxon-name-part-type="species" reg="maolanensis">maolanensis</tp:taxon-name-part></tp:taxon-name></italic></bold>
                  </td></tr><tr><td rowspan="1" colspan="1">–</td><td rowspan="1" colspan="1">Genital styles with a lamellate process subapically; aedeagus almost straight (<xref ref-type="bibr" rid="B9">Hou and Chen 2010</xref>: figs 9–10)</td><td rowspan="1" colspan="1">
                    <bold><italic><tp:taxon-name><tp:taxon-name-part taxon-name-part-type="genus" reg="Bambusiphaga">B.</tp:taxon-name-part> <tp:taxon-name-part taxon-name-part-type="species" reg="hainanensis">hainanensis</tp:taxon-name-part></tp:taxon-name></italic></bold>
                  </td></tr><tr><td rowspan="1" colspan="1">22</td><td rowspan="1" colspan="1">Genital styles forked apically</td><td rowspan="1" colspan="1">
                    <bold>23</bold>
                  </td></tr><tr><td rowspan="1" colspan="1">–</td><td rowspan="1" colspan="1">Genital styles not forked apically</td><td rowspan="1" colspan="1">
                    <bold>25</bold>
                  </td></tr><!--PageBreak--><tr><td rowspan="1" colspan="1">23</td><td rowspan="1" colspan="1">Frons longer at middle line than wide at widest part, about 2.0: 1; basocaudal portion of genital styles in profile produced at a right angle (<xref ref-type="bibr" rid="B18">Yang and Yang 1986</xref>: figs 22B, 22H)</td><td rowspan="1" colspan="1">
                    <bold><italic><tp:taxon-name><tp:taxon-name-part taxon-name-part-type="genus" reg="Bambusiphaga">B.</tp:taxon-name-part> <tp:taxon-name-part taxon-name-part-type="species" reg="membranacea">membranacea</tp:taxon-name-part></tp:taxon-name></italic></bold>
                  </td></tr><tr><td rowspan="1" colspan="1">–</td><td rowspan="1" colspan="1">Frons longer at middle line than wide at widest part, about 2.5: 1; basocaudal portion of genital styles in profile not produced at a right angle</td><td rowspan="1" colspan="1">
                    <bold>24</bold>
                  </td></tr><tr><td rowspan="1" colspan="1">24</td><td rowspan="1" colspan="1">Median portion of genital styles granulate (<xref ref-type="bibr" rid="B10">Huang et al. 1979</xref>: figs 8–11)</td><td rowspan="1" colspan="1">
                    <bold><italic><tp:taxon-name><tp:taxon-name-part taxon-name-part-type="genus" reg="Bambusiphaga">B.</tp:taxon-name-part> <tp:taxon-name-part taxon-name-part-type="species" reg="furca">furca</tp:taxon-name-part></tp:taxon-name></italic></bold>
                  </td></tr><tr><td rowspan="1" colspan="1">–</td><td rowspan="1" colspan="1">Median portion of genital styles not granulate (Aschi 1983: fig. 4)</td><td rowspan="1" colspan="1">
                    <bold><italic><tp:taxon-name><tp:taxon-name-part taxon-name-part-type="genus" reg="Bambusiphaga">B.</tp:taxon-name-part> <tp:taxon-name-part taxon-name-part-type="species" reg="lynchi">lynchi</tp:taxon-name-part></tp:taxon-name></italic></bold>
                  </td></tr><tr><td rowspan="1" colspan="1">25</td><td rowspan="1" colspan="1">Ventral margin of anal segment incised medially; genital styles short, lamellate (<xref ref-type="bibr" rid="B10">Huang et al. 1979</xref>: fig. 20)</td><td rowspan="1" colspan="1">
                    <bold><italic><tp:taxon-name><tp:taxon-name-part taxon-name-part-type="genus" reg="Bambusiphaga">B.</tp:taxon-name-part> <tp:taxon-name-part taxon-name-part-type="species" reg="lacticolorata">lacticolorata</tp:taxon-name-part></tp:taxon-name></italic></bold>
                  </td></tr><tr><td rowspan="1" colspan="1">–</td><td rowspan="1" colspan="1">Ventral margin of anal segment not incised medially; genital styles slender</td><td rowspan="1" colspan="1">
                    <bold>26</bold>
                  </td></tr><tr><td rowspan="1" colspan="1">26</td><td rowspan="1" colspan="1">Apex of vertex obviously broadened, frons widest at base; apex of genital styles without small teeth; aedeagus short and stout (<xref ref-type="bibr" rid="B10">Huang et al. 1979</xref>: fig. 17)</td><td rowspan="1" colspan="1">
                    <bold><italic><tp:taxon-name><tp:taxon-name-part taxon-name-part-type="genus" reg="Bambusiphaga">B.</tp:taxon-name-part> <tp:taxon-name-part taxon-name-part-type="species" reg="similis">similis</tp:taxon-name-part></tp:taxon-name></italic></bold>
                  </td></tr><tr><td rowspan="1" colspan="1">–</td><td rowspan="1" colspan="1">Apex of vertex not broadened, frons widest at apex; apex of genital styles with several small teeth; aedeagus relatively long (<xref ref-type="bibr" rid="B10">Huang et al. 1979</xref>: figs 13–15)</td><td rowspan="1" colspan="1">
                    <bold><italic><tp:taxon-name><tp:taxon-name-part taxon-name-part-type="genus" reg="Bambusiphaga">B.</tp:taxon-name-part> <tp:taxon-name-part taxon-name-part-type="species" reg="citricolorata">citricolorata</tp:taxon-name-part></tp:taxon-name></italic></bold>
                  </td></tr></tbody></table></table-wrap></tp:treatment-sec><tp:treatment-sec><!--Section generated to contain objects referenced in tp:taxon-treatment.--><fig id="F1" position="float" orientation="portrait"><label>Figures 1–9.</label><caption><p>
                <italic><tp:taxon-name><tp:taxon-name-part taxon-name-part-type="genus" reg="Bambusiphaga">Bambusiphaga</tp:taxon-name-part> <tp:taxon-name-part taxon-name-part-type="species" reg="yingjiangensis">yingjiangensis</tp:taxon-name-part></tp:taxon-name></italic> sp. n. <bold>1</bold> Male habitus, dorsal view <bold>2</bold> Same, lateral view <bold>3–4</bold> Head and thorax, dorsal view <bold>5–6</bold> Face <bold>7</bold> Frons and clypeus, lateral view <bold>8</bold> Forewing <bold>9</bold> Hindwing. Scale bars <bold>1–7</bold> 0.2 mm; <bold>8–9</bold> 0.5 mm.</p></caption><graphic xmlns:xlink="http://www.w3.org/1999/xlink" xlink:href="zookeys-735-083-g001.jpg" position="float" orientation="portrait" xlink:type="simple" id="oo_184014.jpg"/></fig><fig id="F3" position="float" orientation="portrait"><label>Figures 22–30.</label><caption><p>
                <italic><tp:taxon-name><tp:taxon-name-part taxon-name-part-type="genus" reg="Bambusiphaga">Bambusiphaga</tp:taxon-name-part> <tp:taxon-name-part taxon-name-part-type="species" reg="ventroprocessa">ventroprocessa</tp:taxon-name-part></tp:taxon-name></italic> sp. n. <bold>22</bold> Male habitus, dorsal view <bold>23</bold> Same, lateral view <bold>24–25</bold> Head and thorax, dorsal view <bold>26–27</bold> Frons and clypeus <bold>28</bold> Same, lateral view <bold>29</bold> Forewing <bold>30</bold> Hindwing. Scale bars <bold>22–28</bold> 0.2 mm; <bold>29–30</bold> 0.5 mm.</p></caption><graphic xmlns:xlink="http://www.w3.org/1999/xlink" xlink:href="zookeys-735-083-g003.jpg" position="float" orientation="portrait" xlink:type="simple" id="oo_184016.jpg"/></fig><fig id="F4" position="float" orientation="portrait"><label>Figures 31–39.</label><caption><p>
                <italic><tp:taxon-name><tp:taxon-name-part taxon-name-part-type="genus" reg="Bambusiphaga">Bambusiphaga</tp:taxon-name-part> <tp:taxon-name-part taxon-name-part-type="species" reg="ventroprocessa">ventroprocessa</tp:taxon-name-part></tp:taxon-name></italic> sp. n. <bold>31</bold> Male genitalia, posterior view <bold>32</bold> Pygofer, posterior view <bold>33</bold> Same, lateral view <bold>34</bold> Male genitalia, lateral view <bold>35</bold> Genital style, posterior view <bold>36</bold> Aedeagus <bold>37</bold> Female genitalia, posterior view <bold>38</bold> Gonocoxa VIII, posterior view <bold>39</bold> Gonapophysis IX. Scale bars 0.1 mm.</p></caption><graphic xmlns:xlink="http://www.w3.org/1999/xlink" xlink:href="zookeys-735-083-g004.jpg" position="float" orientation="portrait" xlink:type="simple" id="oo_184017.jpg"/></fig></tp:treatment-sec><ref-list><ref id="B1"><mixed-citation xmlns:xlink="http://www.w3.org/1999/xlink" xlink:type="simple">
          <person-group><name name-style="western"><surname>Asche</surname><given-names>M</given-names></name></person-group> (<year>1983</year>) <article-title><italic><tp:taxon-name><tp:taxon-name-part taxon-name-part-type="genus">Bambusiphaga</tp:taxon-name-part> <tp:taxon-name-part taxon-name-part-type="species">lynchi</tp:taxon-name-part></tp:taxon-name></italic> nov. spec., a new delphacid from northeastern Himalaya, and some contributions to the genus <italic><tp:taxon-name><tp:taxon-name-part taxon-name-part-type="genus">Bambusiphaga</tp:taxon-name-part></tp:taxon-name></italic> Huang and Ding, 1979 (<tp:taxon-name><tp:taxon-name-part taxon-name-part-type="suborder">Homoptera</tp:taxon-name-part></tp:taxon-name> <tp:taxon-name><tp:taxon-name-part taxon-name-part-type="suborder">Auchenorrhyncha</tp:taxon-name-part></tp:taxon-name> <tp:taxon-name><tp:taxon-name-part taxon-name-part-type="infraorder">Fulgoromorpha</tp:taxon-name-part></tp:taxon-name> <tp:taxon-name><tp:taxon-name-part taxon-name-part-type="family">Delphacidae</tp:taxon-name-part></tp:taxon-name>).</article-title> <source>Marburger Entomologische Publicationen</source> <volume>1</volume>(<issue>8</issue>): <fpage>197</fpage>–<lpage>210</lpage>.</mixed-citation></ref><ref id="B18"><mixed-citation xmlns:xlink="http://www.w3.org/1999/xlink" xlink:type="simple">
          <person-group><name name-style="western"><surname>Yang</surname><given-names>JT</given-names></name><name name-style="western"><surname>Yang</surname><given-names>CT</given-names></name></person-group> (<year>1986</year>) <article-title><tp:taxon-name><tp:taxon-name-part taxon-name-part-type="family">Delphacidae</tp:taxon-name-part></tp:taxon-name> of Taiwan (I) <tp:taxon-name><tp:taxon-name-part taxon-name-part-type="subfamily">Asiracinae</tp:taxon-name-part></tp:taxon-name> and the tribe <tp:taxon-name><tp:taxon-name-part taxon-name-part-type="tribe">Tropidocephalini</tp:taxon-name-part></tp:taxon-name> (<tp:taxon-name><tp:taxon-name-part taxon-name-part-type="suborder">Homoptera</tp:taxon-name-part></tp:taxon-name>: <tp:taxon-name><tp:taxon-name-part taxon-name-part-type="superfamily">Fulgoroidea</tp:taxon-name-part></tp:taxon-name>).</article-title> <source>Taiwan Museum Special Publication</source> <volume>6</volume>: <fpage>1</fpage>–<lpage>79</lpage>.</mixed-citation></ref><ref id="B5"><mixed-citation xmlns:xlink="http://www.w3.org/1999/xlink" xlink:type="simple">
          <person-group><name name-style="western"><surname>Chen</surname><given-names>XS</given-names></name><name name-style="western"><surname>Liang</surname><given-names>AP</given-names></name></person-group> (<year>2007</year>) <article-title>Revision of the Oriental genus <italic><tp:taxon-name><tp:taxon-name-part taxon-name-part-type="genus">Bambusiphaga</tp:taxon-name-part></tp:taxon-name></italic> Huang &amp; Ding (<tp:taxon-name><tp:taxon-name-part taxon-name-part-type="order">Hemiptera</tp:taxon-name-part></tp:taxon-name>: <tp:taxon-name><tp:taxon-name-part taxon-name-part-type="superfamily">Fulgoroidea</tp:taxon-name-part></tp:taxon-name>: <tp:taxon-name><tp:taxon-name-part taxon-name-part-type="family">Delphacidae</tp:taxon-name-part></tp:taxon-name>).</article-title> <source>Zoological Studies</source> <volume>46</volume>(<issue>4</issue>): <fpage>503</fpage>–<lpage>519</lpage>.</mixed-citation></ref><ref id="B9"><mixed-citation xmlns:xlink="http://www.w3.org/1999/xlink" xlink:type="simple">
          <person-group><name name-style="western"><surname>Hou</surname><given-names>XH</given-names></name><name name-style="western"><surname>Chen</surname><given-names>XS</given-names></name></person-group> (<year>2010</year>) <article-title>Oriental bamboo planthoppers: two new species of the genus <italic><tp:taxon-name><tp:taxon-name-part taxon-name-part-type="genus">Bambusiphaga</tp:taxon-name-part></tp:taxon-name></italic> (<tp:taxon-name><tp:taxon-name-part taxon-name-part-type="order">Hemiptera</tp:taxon-name-part></tp:taxon-name>: <tp:taxon-name><tp:taxon-name-part taxon-name-part-type="superfamily">Fulgoroidea</tp:taxon-name-part></tp:taxon-name>: <tp:taxon-name><tp:taxon-name-part taxon-name-part-type="family">Delphacidae</tp:taxon-name-part></tp:taxon-name>) from Hainan Island, China.</article-title> <source>Florida Entomologist</source> <volume>93</volume>(<issue>3</issue>): <fpage>391</fpage>–<lpage>397</lpage>. <ext-link xlink:type="simple" ext-link-type="doi" xlink:href="10.1653/024.093.0311">https://doi.org/10.1653/024.093.0311</ext-link></mixed-citation></ref><ref id="B17"><mixed-citation xmlns:xlink="http://www.w3.org/1999/xlink" xlink:type="simple">
          <person-group><name name-style="western"><surname>Yang</surname><given-names>L</given-names></name><name name-style="western"><surname>Chen</surname><given-names>XS</given-names></name></person-group> (<year>2011</year>) <article-title>The Oriental bamboo-feeding genus <italic><tp:taxon-name><tp:taxon-name-part taxon-name-part-type="genus">Bambusiphaga</tp:taxon-name-part></tp:taxon-name></italic> Huang &amp; Ding, 1979 (<tp:taxon-name><tp:taxon-name-part taxon-name-part-type="order">Hemiptera</tp:taxon-name-part></tp:taxon-name>: <tp:taxon-name><tp:taxon-name-part taxon-name-part-type="family">Delphacidae</tp:taxon-name-part></tp:taxon-name>: <tp:taxon-name><tp:taxon-name-part taxon-name-part-type="tribe">Tropidocephalini</tp:taxon-name-part></tp:taxon-name>): a checklist, a key to the species and descriptions of two new species.</article-title> <source>Zootaxa</source> <volume>2879</volume>: <fpage>50</fpage>–<lpage>59</lpage>.</mixed-citation></ref><ref id="B13"><mixed-citation xmlns:xlink="http://www.w3.org/1999/xlink" xlink:type="simple">
          <person-group><name name-style="western"><surname>Qin</surname><given-names>DZ</given-names></name><name name-style="western"><surname>Liu</surname><given-names>TT</given-names></name><name name-style="western"><surname>Lin</surname><given-names>YF</given-names></name></person-group> (<year>2012</year>) <article-title>A new species in the <italic><tp:taxon-name><tp:taxon-name-part taxon-name-part-type="genus">Bambusiphaga</tp:taxon-name-part> <tp:taxon-name-part taxon-name-part-type="species">fascia</tp:taxon-name-part></tp:taxon-name></italic> group (<tp:taxon-name><tp:taxon-name-part taxon-name-part-type="order">Hemiptera</tp:taxon-name-part></tp:taxon-name>: <tp:taxon-name><tp:taxon-name-part taxon-name-part-type="superfamily">Fulgoroidea</tp:taxon-name-part></tp:taxon-name>: <tp:taxon-name><tp:taxon-name-part taxon-name-part-type="family">Delphacidae</tp:taxon-name-part></tp:taxon-name>) from Shaanxi, China, with a key to all species in the group.</article-title> <source>Acta Zootaxonomica Sinica</source> <volume>37</volume>(<issue>4</issue>): <fpage>777</fpage>–<lpage>780</lpage>.</mixed-citation></ref><ref id="B10"><mixed-citation xmlns:xlink="http://www.w3.org/1999/xlink" xlink:type="simple">
          <person-group><name name-style="western"><surname>Huang</surname><given-names>CL</given-names></name><name name-style="western"><surname>Tian</surname><given-names>LX</given-names></name><name name-style="western"><surname>Ding</surname><given-names>JH</given-names></name></person-group> (<year>1979</year>) <article-title>A new genus and some new species of <tp:taxon-name><tp:taxon-name-part taxon-name-part-type="family">Delphacidae</tp:taxon-name-part></tp:taxon-name> attacking bamboos in China.</article-title> <source>Acta Zootaxonomica Sinica</source> <volume>4</volume>(<issue>2</issue>): <fpage>170</fpage>–<lpage>181</lpage>.</mixed-citation></ref><ref id="B4"><mixed-citation xmlns:xlink="http://www.w3.org/1999/xlink" xlink:type="simple">
          <person-group><name name-style="western"><surname>Chen</surname><given-names>XS</given-names></name><name name-style="western"><surname>Li</surname><given-names>ZZ</given-names></name><name name-style="western"><surname>Jiang</surname><given-names>SN</given-names></name></person-group> (<year>2000</year>) <article-title>Descriptions of two new species of <tp:taxon-name><tp:taxon-name-part taxon-name-part-type="family">Delphacidae</tp:taxon-name-part></tp:taxon-name> attacking bamboo from China (<tp:taxon-name><tp:taxon-name-part taxon-name-part-type="suborder">Homoptera</tp:taxon-name-part></tp:taxon-name>: <tp:taxon-name><tp:taxon-name-part taxon-name-part-type="superfamily">Fulgoroidea</tp:taxon-name-part></tp:taxon-name>).</article-title> <source>Scientia Silvae Sinicae</source> <volume>36</volume>(<issue>3</issue>): <fpage>77</fpage>–<lpage>80</lpage>.</mixed-citation></ref><ref id="B8"><mixed-citation xmlns:xlink="http://www.w3.org/1999/xlink" xlink:type="simple">
          <person-group><name name-style="western"><surname>Ding</surname><given-names>JH</given-names></name><name name-style="western"><surname>Yang</surname><given-names>LF</given-names></name><name name-style="western"><surname>Hu</surname><given-names>CL</given-names></name></person-group> (<year>1986</year>) <article-title>Descriptions of new genera and species of <tp:taxon-name><tp:taxon-name-part taxon-name-part-type="family">Delphacidae</tp:taxon-name-part></tp:taxon-name> attacking bamboo from Yunnan Province, China.</article-title> <source>Acta Entomologische Sinica</source> <volume>29</volume>(<issue>4</issue>): <fpage>415</fpage>–<lpage>425</lpage>.</mixed-citation></ref><ref id="B7"><mixed-citation xmlns:xlink="http://www.w3.org/1999/xlink" xlink:type="simple">
          <person-group><name name-style="western"><surname>Ding</surname><given-names>JH</given-names></name><name name-style="western"><surname>Hu</surname><given-names>GW</given-names></name></person-group> (<year>1982</year>) <article-title>A new species of the genus <italic><tp:taxon-name><tp:taxon-name-part taxon-name-part-type="genus">Bambusiphaga</tp:taxon-name-part></tp:taxon-name></italic> from Yunan (<tp:taxon-name><tp:taxon-name-part taxon-name-part-type="suborder">Homoptera</tp:taxon-name-part></tp:taxon-name>: <tp:taxon-name><tp:taxon-name-part taxon-name-part-type="family">Delphacidae</tp:taxon-name-part></tp:taxon-name>).</article-title> <source>Acta Entomologische Sinica</source> <volume>25</volume>(<issue>4</issue>): <fpage>443</fpage>–<lpage>444</lpage>.</mixed-citation></ref><ref id="B3"><mixed-citation xmlns:xlink="http://www.w3.org/1999/xlink" xlink:type="simple">
          <person-group><name name-style="western"><surname>Chen</surname><given-names>XS</given-names></name><name name-style="western"><surname>Li</surname><given-names>ZZ</given-names></name></person-group> (<year>2000</year>) <article-title>Descriptions of two new species of <tp:taxon-name><tp:taxon-name-part taxon-name-part-type="family">Delphacidae</tp:taxon-name-part></tp:taxon-name> attacking bamboo from Guizhou Province, China (<tp:taxon-name><tp:taxon-name-part taxon-name-part-type="suborder">Homoptera</tp:taxon-name-part></tp:taxon-name>: <tp:taxon-name><tp:taxon-name-part taxon-name-part-type="family">Delphacidae</tp:taxon-name-part></tp:taxon-name>).</article-title> <source>Acta Zootaxonomica Sinica</source> <volume>25</volume>(<issue>2</issue>): <fpage>178</fpage>–<lpage>182</lpage>.</mixed-citation></ref><ref id="B6"><mixed-citation xmlns:xlink="http://www.w3.org/1999/xlink" xlink:type="simple">
          <person-group><name name-style="western"><surname>Ding</surname><given-names>JH</given-names></name></person-group> (<year>1982</year>) <article-title>Two new species of the tribe <tp:taxon-name><tp:taxon-name-part taxon-name-part-type="tribe">Tropidocephalini</tp:taxon-name-part></tp:taxon-name> (<tp:taxon-name><tp:taxon-name-part taxon-name-part-type="suborder">Homoptera</tp:taxon-name-part></tp:taxon-name>: <tp:taxon-name><tp:taxon-name-part taxon-name-part-type="family">Delphacidae</tp:taxon-name-part></tp:taxon-name>).</article-title> <source>Journal Nanjing Agricultural College</source> <volume>4</volume>: <fpage>42</fpage>–<lpage>45</lpage>.</mixed-citation></ref></ref-list></tp:taxon-treatment>
