# Supplementary material for: Two new species of the bamboo-feeding planthopper genus Bambusiphaga Huang & Ding from China (Hemiptera, Fulgoromorpha, Delphacidae)
Source: Zookeys. 2018 Feb 6;(735):83–96. doi: 10.3897/zookeys.735.21727 (PMC5904334; doi:10.3897/zookeys.735.21727)
Supplement: XML Treatment for Bambusiphaga yingjiangensis [file zookeys.735.21727-treatment2.xml]

<!DOCTYPE tp:taxon-treatment
  PUBLIC "-//TaxonX//DTD Taxonomic Treatment Publishing DTD v0 20100105//EN" "tax-treatment-NSO.dtd">
<tp:taxon-treatment xmlns:tp="http://www.plazi.org/taxpub"><tp:treatment-meta><kwd-group><label>Taxon classification</label><kwd><named-content xmlns:xlink="http://www.w3.org/1999/xlink" content-type="kingdom">Animalia</named-content></kwd><kwd><named-content xmlns:xlink="http://www.w3.org/1999/xlink" content-type="order">Hemiptera</named-content></kwd><kwd><named-content xmlns:xlink="http://www.w3.org/1999/xlink" content-type="family">Delphacidae</named-content></kwd></kwd-group><mixed-citation publication-type="journal"><person-group><name><surname>Hong-Xing</surname><given-names>Li</given-names></name><name><surname>Yang</surname><given-names>Lin</given-names></name><name><surname>Chen</surname><given-names>Xiang-Sheng</given-names></name></person-group><article-title>Two new species of the bamboo-feeding planthopper genus <italic><tp:taxon-name><tp:taxon-name-part taxon-name-part-type="genus" reg="Bambusiphaga">Bambusiphaga</tp:taxon-name-part></tp:taxon-name></italic> Huang &amp; Ding from China (<tp:taxon-name><tp:taxon-name-part taxon-name-part-type="order">Hemiptera</tp:taxon-name-part></tp:taxon-name>, <tp:taxon-name><tp:taxon-name-part taxon-name-part-type="infraorder">Fulgoromorpha</tp:taxon-name-part></tp:taxon-name>, <tp:taxon-name><tp:taxon-name-part taxon-name-part-type="family">Delphacidae</tp:taxon-name-part></tp:taxon-name>)</article-title><source>Zookeys</source><day>6</day><month>2</month><year>2018</year><volume>2018</volume><issue>735</issue><fpage>83</fpage><lpage>96</lpage><pub-id pub-id-type="doi">10.3897/zookeys.735.21727</pub-id></mixed-citation></tp:treatment-meta><tp:nomenclature><tp:taxon-name>
            <tp:taxon-name-part taxon-name-part-type="genus" reg="Bambusiphaga">Bambusiphaga</tp:taxon-name-part>
            <tp:taxon-name-part taxon-name-part-type="species" reg="yingjiangensis">yingjiangensis</tp:taxon-name-part>
            <object-id xmlns:xlink="http://www.w3.org/1999/xlink" content-type="zoobank" xlink:type="simple">http://zoobank.org/416EAEAC-A8BF-4D2F-975E-09CE63A54E0E</object-id>
          </tp:taxon-name><tp:taxon-status xmlns:xlink="http://www.w3.org/1999/xlink" xlink:type="simple">sp. n.</tp:taxon-status><xref ref-type="fig" rid="F1">Figs 1–9</xref><xref ref-type="fig" rid="F2">, 10–21</xref></tp:nomenclature><tp:treatment-sec sec-type="type material" id="SECID0EAGAG"><title>Type material.</title><p>Holotype: ♂, <bold>China</bold>: Yunnan Province, Yingjiang County (<named-content xmlns:xlink="http://www.w3.org/1999/xlink" content-type="dwc:verbatimCoordinates" xlink:type="simple"><named-content content-type="geo-json" specific-use="{&#34;type&#34;:&#34;Point&#34;,&#34;coordinates&#34;:[97.933333,24.683333]}" id="NCID0EELAE" xlink:type="simple">97°56'E, 24°41'N</named-content></named-content>), on bamboo, 17 Aug. 2015, X.-S. Chen and L. Yang; paratypes, 5♂♂, 23♀♀, same data as holotype.</p></tp:treatment-sec><tp:treatment-sec sec-type="etymology" id="SECID0EQGAG"><title>Etymology.</title><p>This new species is named after the type locality, Yingjiang, Yunnan Province in China.</p></tp:treatment-sec><tp:treatment-sec sec-type="description" id="SECID0EVGAG"><title>Measurements.</title><p>Body length (from apex of vertex to tip of forewings): male 3.2–3.4 mm (N = 6); female 3.6–3.9 mm (N = 23); forewings length: male 2.5–2.7 mm (N = 6); female 3.2–3.5 mm (N = 23).</p></tp:treatment-sec><tp:treatment-sec sec-type="diagnosis" id="SECID0E1GAG"><title>Diagnosis.</title><p>The salient features of the new species include the following: pronotum and mesonotum with blackish brown markings (Figs <xref ref-type="fig" rid="F1">3–4</xref>); forewings with a large irregular pale brown stripe along transverse vein hence bending along posterior margin to apex (Fig. <xref ref-type="fig" rid="F1">8</xref>); aedeagus with phallobase, apical 1/4 with three branches (Figs <xref ref-type="fig" rid="F2">17–18</xref>); genital styles with apical forked (Figs <xref ref-type="fig" rid="F2">15–16</xref>).</p><fig id="F1" position="float" orientation="portrait"><label>Figures 1–9.</label><caption><p>
                <italic><tp:taxon-name><tp:taxon-name-part taxon-name-part-type="genus" reg="Bambusiphaga">Bambusiphaga</tp:taxon-name-part> <tp:taxon-name-part taxon-name-part-type="species" reg="yingjiangensis">yingjiangensis</tp:taxon-name-part></tp:taxon-name></italic> sp. n. <bold>1</bold> Male habitus, dorsal view <bold>2</bold> Same, lateral view <bold>3–4</bold> Head and thorax, dorsal view <bold>5–6</bold> Face <bold>7</bold> Frons and clypeus, lateral view <bold>8</bold> Forewing <bold>9</bold> Hindwing. Scale bars <bold>1–7</bold> 0.2 mm; <bold>8–9</bold> 0.5 mm.</p></caption><graphic xmlns:xlink="http://www.w3.org/1999/xlink" xlink:href="zookeys-735-083-g001.jpg" position="float" orientation="portrait" xlink:type="simple" id="oo_184014.jpg"/></fig></tp:treatment-sec><tp:treatment-sec sec-type="description" id="SECID0E1IAG"><title>Description.</title><p>
            <italic>Coloration</italic>. General color light yellow with dark brown markings (Figs <xref ref-type="fig" rid="F1">1–2</xref>). Vertex, frons, genae, clypeus and antennae light yellow (Figs <xref ref-type="fig" rid="F1">1–7</xref>). Eyes reddish brown, ocelli red (Figs <xref ref-type="fig" rid="F1">5</xref>, <xref ref-type="fig" rid="F1">7</xref>). Pronotum (Figs <xref ref-type="fig" rid="F1">3–4</xref>) light yellow to yellowish white, outside of each lateral carina with a large dark brown marking. Mesonotum (Figs <xref ref-type="fig" rid="F1">3–4</xref>) light yellow, outside of each lateral carina with two large dark brown markings, middle area with two small bilateral dark brown markings at apical 1/3, the scutellum with apex dark brown. Forewings (Fig. <xref ref-type="fig" rid="F1">8</xref>) hyaline, with a large irregular pale brown stripe along transverse vein hence bending along posterior margin to apex, another large pale brown transverse marking from vein Rs+M<sub>1</sub> to apex of vein Sc<sub>2</sub>. Hindwings (Fig. <xref ref-type="fig" rid="F1">9</xref>) with a pale brown longitudinal stripe along apical margin.</p><!--PageBreak--><p>
            <italic>Head and thorax</italic>. Vertex with anterior margin broadly rounded, lateral and submedian carinae distinct, ratio width at base to width at apex 1.4, ratio of length to width at base 0.5 (Figs <xref ref-type="fig" rid="F1">3–4</xref>). Frons with ratio of length at midline to width at widest part 2.2, <!--PageBreak-->widest at apex, median carina forked at base (Figs <xref ref-type="fig" rid="F1">5–6</xref>). Base of postclypeus as wide apex of frons (Figs <xref ref-type="fig" rid="F1">5–6</xref>). Antennae with basal segment long equal to wide, shorter than second segment (0.4: 1), two segments together reaching to frontoclypeal suture (Figs <xref ref-type="fig" rid="F1">5–6</xref>). Pronotum with ratio length in midline to length of vertex 1.7 (Figs <xref ref-type="fig" rid="F1">3–4</xref>). Mesonotum 2.5 times as long as vertex and pronotum combined in middle line (Figs <xref ref-type="fig" rid="F1">3–4</xref>). Forewings (Fig. <xref ref-type="fig" rid="F1">8</xref>) longer in middle line than broad at widest part (2.6: 1), apical margin rounded.</p><p>
            <italic>Male genitalia</italic>. Pygofer (Figs <xref ref-type="fig" rid="F2">12–13</xref>) without medioventral process, opening longer than wide in posterior view (Fig. <xref ref-type="fig" rid="F2">12</xref>), dorsal margin shorter than ventral margin in lateral view (Fig. <xref ref-type="fig" rid="F2">13</xref>). Aedeagus (Figs <xref ref-type="fig" rid="F2">17–18</xref>) with phallobase process small and simple, arising from base of aedeagus, with basal 1/2 thick, apical 1/2 thin, S-shaped; phallus complex, apical 1/4 with three branches—the left one curved, directed basad, the middle one small and straight, and the right one, longest slightly curved and directed ventrad; gonopore located at apical 1/4 of phallus, node-like. Genital styles (Figs <xref ref-type="fig" rid="F2">15–16</xref>) long, with two processes forked at apical 1/3 (Fig. <xref ref-type="fig" rid="F2">16</xref>), with apex in profile triangular, a large tooth-like located at middle of subapex, directed basad (Fig. <xref ref-type="fig" rid="F2">15</xref>). Anal segment (Figs <xref ref-type="fig" rid="F2">10–11</xref>) short, ring-like, without processes, ventral margin convex medially in posterior view (Fig. <xref ref-type="fig" rid="F2">11</xref>).</p><fig id="F2" position="float" orientation="portrait"><label>Figures 10–21.</label><caption><p>
                <italic><tp:taxon-name><tp:taxon-name-part taxon-name-part-type="genus" reg="Bambusiphaga">Bambusiphaga</tp:taxon-name-part> <tp:taxon-name-part taxon-name-part-type="species" reg="yingjiangensis">yingjiangensis</tp:taxon-name-part></tp:taxon-name></italic> sp. n. <bold>10</bold> Anal segment, lateral view <bold>11</bold> Male genitalia, posterior view <bold>12</bold> Pygofer, posterior view <bold>13</bold> The same, lateral view <bold>14</bold> Male genitalia, lateral view <bold>15</bold> Genital style, lateral view <bold>16</bold> Same, posterior view <bold>17</bold> Aedeagus, right lateral view <bold>18</bold> Same, left lateral view <bold>19</bold> Female genitalia, posterior view <bold>20</bold> Gonocoxa VIII, posterior view <bold>21</bold> Gonapophysis IX. Scale bars 0.2 mm.</p></caption><graphic xmlns:xlink="http://www.w3.org/1999/xlink" xlink:href="zookeys-735-083-g002.jpg" position="float" orientation="portrait" xlink:type="simple" id="oo_184015.jpg"/></fig><p>
            <italic>Female genitalia</italic>. Female pygofer (Fig. <xref ref-type="fig" rid="F2">19</xref>) with gonocoxa VIII moderately large. Ovipositor (Fig. <xref ref-type="fig" rid="F2">19</xref>) overpassing the pygofer. Gonangulum large, apex blunt, connected gonocoxa VIII. Gonapophyses IX (Fig. <xref ref-type="fig" rid="F2">21</xref>) curved basally, straight and narrowing apically, dorsal margin with apical 1/2 serrated, ventral margin with three small teeth near the tip.</p></tp:treatment-sec><tp:treatment-sec sec-type="host" id="SECID0EROAG"><title>Host plant.</title><p>Bamboo.</p></tp:treatment-sec><tp:treatment-sec sec-type="distribution" id="SECID0EWOAG"><title>Distribution.</title><p>Southwest China (Yunnan) (Fig. <xref ref-type="fig" rid="F5">40</xref>).</p></tp:treatment-sec><tp:treatment-sec sec-type="remarks" id="SECID0EAPAG"><title>Remarks.</title><p>This new species resembles <italic><tp:taxon-name><tp:taxon-name-part taxon-name-part-type="genus" reg="Bambusiphaga">B.</tp:taxon-name-part> <tp:taxon-name-part taxon-name-part-type="species" reg="nigropunctata">nigropunctata</tp:taxon-name-part></tp:taxon-name></italic> Huang &amp; Ding, 1979, but differs from the latter by: lateral areas of pronotum and mesonotum with several dark brown markings (without dark brown marking in <italic><tp:taxon-name><tp:taxon-name-part taxon-name-part-type="genus" reg="Bambusiphaga"/><tp:taxon-name-part taxon-name-part-type="species" reg="nigropunctata">nigropunctata</tp:taxon-name-part></tp:taxon-name></italic>); genital styles forked apically (genital styles not forked apically in <italic><tp:taxon-name><tp:taxon-name-part taxon-name-part-type="genus" reg="Bambusiphaga"/><tp:taxon-name-part taxon-name-part-type="species" reg="nigropunctata">nigropunctata</tp:taxon-name-part></tp:taxon-name></italic>); aedeagus with three branches subapically (aedeagus with two branches apically in <italic><tp:taxon-name><tp:taxon-name-part taxon-name-part-type="genus" reg="Bambusiphaga"/><tp:taxon-name-part taxon-name-part-type="species" reg="nigropunctata">nigropunctata</tp:taxon-name-part></tp:taxon-name></italic>).</p><p>This new species is also similar to <italic><tp:taxon-name><tp:taxon-name-part taxon-name-part-type="genus" reg="Bambusiphaga">B.</tp:taxon-name-part> <tp:taxon-name-part taxon-name-part-type="species" reg="taiwanensis">taiwanensis</tp:taxon-name-part></tp:taxon-name></italic> (Muir, 1917) and can be distinguished by: lateral areas of pronotum and mesonotum with several dark brown markings (without dark brown marking in <italic><tp:taxon-name><tp:taxon-name-part taxon-name-part-type="genus" reg="Bambusiphaga"/><tp:taxon-name-part taxon-name-part-type="species" reg="taiwanensis">taiwanensis</tp:taxon-name-part></tp:taxon-name></italic>); genital styles forked apically (genital styles not forked apically in <italic><tp:taxon-name><tp:taxon-name-part taxon-name-part-type="genus" reg="Bambusiphaga"/><tp:taxon-name-part taxon-name-part-type="species" reg="taiwanensis">taiwanensis</tp:taxon-name-part></tp:taxon-name></italic>); aedeagus with three branches without tooth (aedeagus with several small teeth on dorsal and lateral sides of the main branch in <italic><tp:taxon-name><tp:taxon-name-part taxon-name-part-type="genus" reg="Bambusiphaga"/><tp:taxon-name-part taxon-name-part-type="species" reg="taiwanensis">taiwanensis</tp:taxon-name-part></tp:taxon-name></italic>).</p><p>Based on the characters of male genitalia, this species should belong to the <italic><tp:taxon-name><tp:taxon-name-part taxon-name-part-type="genus" reg="Bambusiphaga"/><tp:taxon-name-part taxon-name-part-type="species" reg="nigropunctata">nigropunctata</tp:taxon-name-part></tp:taxon-name></italic> group.</p></tp:treatment-sec><tp:treatment-sec><!--Section generated to contain objects referenced in tp:taxon-treatment.--><fig id="F5" position="float" orientation="portrait"><label>Figure 40.</label><caption><p>Geographic distributions of two new <italic><tp:taxon-name><tp:taxon-name-part taxon-name-part-type="genus" reg="Bambusiphaga">Bambusiphaga</tp:taxon-name-part></tp:taxon-name></italic> species in China: <italic><tp:taxon-name><tp:taxon-name-part taxon-name-part-type="genus" reg="Bambusiphaga">B.</tp:taxon-name-part> <tp:taxon-name-part taxon-name-part-type="species" reg="yingjiangensis">yingjiangensis</tp:taxon-name-part></tp:taxon-name></italic> sp. n. (▲); <italic><tp:taxon-name><tp:taxon-name-part taxon-name-part-type="genus" reg="Bambusiphaga">B.</tp:taxon-name-part> <tp:taxon-name-part taxon-name-part-type="species" reg="ventroprocessa">ventroprocessa</tp:taxon-name-part></tp:taxon-name></italic> sp. n. (●).</p></caption><graphic xmlns:xlink="http://www.w3.org/1999/xlink" xlink:href="zookeys-735-083-g005.jpg" position="float" orientation="portrait" xlink:type="simple" id="oo_184018.jpg"/></fig></tp:treatment-sec></tp:taxon-treatment>
