# Supplementary material for: Two new species of the bamboo-feeding planthopper genus Bambusiphaga Huang & Ding from China (Hemiptera, Fulgoromorpha, Delphacidae)
Source: Zookeys. 2018 Feb 6;(735):83–96. doi: 10.3897/zookeys.735.21727 (PMC5904334; doi:10.3897/zookeys.735.21727)
Supplement: XML Treatment for Bambusiphaga ventroprocessa [file zookeys.735.21727-treatment3.xml]

<!DOCTYPE tp:taxon-treatment
  PUBLIC "-//TaxonX//DTD Taxonomic Treatment Publishing DTD v0 20100105//EN" "tax-treatment-NSO.dtd">
<tp:taxon-treatment xmlns:tp="http://www.plazi.org/taxpub"><tp:treatment-meta><kwd-group><label>Taxon classification</label><kwd><named-content xmlns:xlink="http://www.w3.org/1999/xlink" content-type="kingdom">Animalia</named-content></kwd><kwd><named-content xmlns:xlink="http://www.w3.org/1999/xlink" content-type="order">Hemiptera</named-content></kwd><kwd><named-content xmlns:xlink="http://www.w3.org/1999/xlink" content-type="family">Delphacidae</named-content></kwd></kwd-group><mixed-citation publication-type="journal"><person-group><name><surname>Hong-Xing</surname><given-names>Li</given-names></name><name><surname>Yang</surname><given-names>Lin</given-names></name><name><surname>Chen</surname><given-names>Xiang-Sheng</given-names></name></person-group><article-title>Two new species of the bamboo-feeding planthopper genus <italic><tp:taxon-name><tp:taxon-name-part taxon-name-part-type="genus" reg="Bambusiphaga">Bambusiphaga</tp:taxon-name-part></tp:taxon-name></italic> Huang &amp; Ding from China (<tp:taxon-name><tp:taxon-name-part taxon-name-part-type="order">Hemiptera</tp:taxon-name-part></tp:taxon-name>, <tp:taxon-name><tp:taxon-name-part taxon-name-part-type="infraorder">Fulgoromorpha</tp:taxon-name-part></tp:taxon-name>, <tp:taxon-name><tp:taxon-name-part taxon-name-part-type="family">Delphacidae</tp:taxon-name-part></tp:taxon-name>)</article-title><source>Zookeys</source><day>6</day><month>2</month><year>2018</year><volume>2018</volume><issue>735</issue><fpage>83</fpage><lpage>96</lpage><pub-id pub-id-type="doi">10.3897/zookeys.735.21727</pub-id></mixed-citation></tp:treatment-meta><tp:nomenclature><tp:taxon-name>
            <tp:taxon-name-part taxon-name-part-type="genus" reg="Bambusiphaga">Bambusiphaga</tp:taxon-name-part>
            <tp:taxon-name-part taxon-name-part-type="species" reg="ventroprocessa">ventroprocessa</tp:taxon-name-part>
            <object-id xmlns:xlink="http://www.w3.org/1999/xlink" content-type="zoobank" xlink:type="simple">http://zoobank.org/3AC6766B-DD2C-4242-9CD9-0EA1702D180D</object-id>
          </tp:taxon-name><tp:taxon-status xmlns:xlink="http://www.w3.org/1999/xlink" xlink:type="simple">sp. n.</tp:taxon-status><xref ref-type="fig" rid="F3">Figs 22–30</xref><xref ref-type="fig" rid="F4">, 31–39</xref><!--PageBreak--></tp:nomenclature><tp:treatment-sec sec-type="type material" id="SECID0EXTAG"><title>Type material.</title><p>Holotype: ♂, <bold>China</bold>: Hainan Province, Lingshui County (<named-content xmlns:xlink="http://www.w3.org/1999/xlink" content-type="dwc:verbatimCoordinates" xlink:type="simple"><named-content content-type="geo-json" specific-use="{&#34;type&#34;:&#34;Point&#34;,&#34;coordinates&#34;:[110.016667,18.500000]}" id="NCID0ESRAE" xlink:type="simple">110°01'E, 18°30'N</named-content></named-content>), on bamboo, 16 Apr. 2017, H.-X. Li; paratypes, 3♂♂, 10♀♀, same data as holotype.</p><!--PageBreak--></tp:treatment-sec><tp:treatment-sec sec-type="etymology" id="SECID0EIUAG"><title>Etymology.</title><p>The specific name is a combination of the Latin word <italic>venter</italic> (truncated, with o- connecting vowel), meaning belly, ventral; and the Latin word <italic>processus</italic>, meant in the modern biological sense of a projection or appendage, truncated with the feminine termination -<italic>a</italic>.</p><!--PageBreak--></tp:treatment-sec><tp:treatment-sec sec-type="description" id="SECID0EVUAG"><title>Measurements.</title><p>Body length (from apex of vertex to tip of forewings): male 2.4–2.6 mm (N = 4); female 2.4–2.7 mm (N = 10); forewings length: male 2.0–2.2 mm (N = 4); female 2.0–2.3 mm (N = 10).</p><!--PageBreak--></tp:treatment-sec><tp:treatment-sec sec-type="diagnosis" id="SECID0E2UAG"><title>Diagnosis.</title><p>The salient features of the new species include the following: forewings with two large black markings at base (Fig. <xref ref-type="fig" rid="F3">29</xref>); pygofer with mediovental process large and inversed (Fig. <xref ref-type="fig" rid="F4">32</xref>); aedeagus with numerous inversed spines at apical 1/2 (Fig. <xref ref-type="fig" rid="F4">36</xref>).</p><fig id="F3" position="float" orientation="portrait"><label>Figures 22–30.</label><caption><p>
                <italic><tp:taxon-name><tp:taxon-name-part taxon-name-part-type="genus" reg="Bambusiphaga">Bambusiphaga</tp:taxon-name-part> <tp:taxon-name-part taxon-name-part-type="species" reg="ventroprocessa">ventroprocessa</tp:taxon-name-part></tp:taxon-name></italic> sp. n. <bold>22</bold> Male habitus, dorsal view <bold>23</bold> Same, lateral view <bold>24–25</bold> Head and thorax, dorsal view <bold>26–27</bold> Frons and clypeus <bold>28</bold> Same, lateral view <bold>29</bold> Forewing <bold>30</bold> Hindwing. Scale bars <bold>22–28</bold> 0.2 mm; <bold>29–30</bold> 0.5 mm.</p></caption><graphic xmlns:xlink="http://www.w3.org/1999/xlink" xlink:href="zookeys-735-083-g003.jpg" position="float" orientation="portrait" xlink:type="simple" id="oo_184016.jpg"/></fig></tp:treatment-sec><tp:treatment-sec sec-type="description" id="SECID0EXWAG"><title>Description.</title><p>
            <italic>Coloration</italic>. General color yellowish white to black (Figs <xref ref-type="fig" rid="F3">22–30</xref>). Vertex, frons, clypeus, antennae and legs yellowish white. Genae black brown. Eyes and ocelli brownish red (Figs <xref ref-type="fig" rid="F3">26</xref>, <xref ref-type="fig" rid="F3">28</xref>). Pronotum (Figs <xref ref-type="fig" rid="F3">24–25</xref>) black, disc with anterior 1/3 between lateral carinae and median carina yellowish white. Mesonotum (Figs <xref ref-type="fig" rid="F3">24–25</xref>) blackish brown, apex of scutellum yellowish white. Forewings (Fig. <xref ref-type="fig" rid="F3">29</xref>) with two large dark brown markings at basal area.</p><p>
            <italic>Head and thorax</italic>. Vertex (Figs <xref ref-type="fig" rid="F3">24–25</xref>) with anterior margin angled convex medially, Y-shaped carina with stalk absent, ratio of length to width at base 0.9, ratio width at base to width at apex 1.4. Frons (Figs <xref ref-type="fig" rid="F3">26–27</xref>) with ratio of length in middle line to width at widest 2.6, widest at apex, median carina simple and obscure apically. Clypeus (Figs <xref ref-type="fig" rid="F3">26–27</xref>) with width at base as same as frons at apex. Antennae (Figs <xref ref-type="fig" rid="F3">26–27</xref>) with basal segment subequal to broad, shorter than second segment (1.0: 3.0), reaching to frontoclypeal suture. Pronotum (Figs <xref ref-type="fig" rid="F3">24–25</xref>) with carinae distinct, lateral carinae attaining hind margin, length in midline as long as vertex. Mesonotum (Figs <xref ref-type="fig" rid="F3">24–25</xref>) with lateral carinae straight, subparallel, attaining hind margin, median carina obscured apically, ratio length to pronotum and vertex combined in middle line 1.3. Forewings (Fig. <xref ref-type="fig" rid="F3">29</xref>) with radio of length in middle line to width at widest part 2.5, apical margin rounded. Hindwings (Fig. <xref ref-type="fig" rid="F3">30</xref>) elongate.</p><!--PageBreak--><p>
            <italic>Male genitalia</italic>. Pygofer in posterior view (Fig. <xref ref-type="fig" rid="F4">32</xref>) with medioventral process large and inversed, opening longer than wide, lateral margins sinuate; in lateral view (Fig. <xref ref-type="fig" rid="F4">33</xref>) dorsal margin shorter than ventral margin distinctly, posterior margin concave. Aedeagus (Fig. <xref ref-type="fig" rid="F4">36</xref>) stout, tubular, apical 1/2 with numerous inversed spines. Genital styles (Fig. <xref ref-type="fig" rid="F4">35</xref>) moderately long, tapering apically. Anal segment (Fig. <xref ref-type="fig" rid="F4">31</xref>) short, ring-like, ventral margin without process.</p><fig id="F4" position="float" orientation="portrait"><label>Figures 31–39.</label><caption><p>
                <italic><tp:taxon-name><tp:taxon-name-part taxon-name-part-type="genus" reg="Bambusiphaga">Bambusiphaga</tp:taxon-name-part> <tp:taxon-name-part taxon-name-part-type="species" reg="ventroprocessa">ventroprocessa</tp:taxon-name-part></tp:taxon-name></italic> sp. n. <bold>31</bold> Male genitalia, posterior view <bold>32</bold> Pygofer, posterior view <bold>33</bold> Same, lateral view <bold>34</bold> Male genitalia, lateral view <bold>35</bold> Genital style, posterior view <bold>36</bold> Aedeagus <bold>37</bold> Female genitalia, posterior view <bold>38</bold> Gonocoxa VIII, posterior view <bold>39</bold> Gonapophysis IX. Scale bars 0.1 mm.</p></caption><graphic xmlns:xlink="http://www.w3.org/1999/xlink" xlink:href="zookeys-735-083-g004.jpg" position="float" orientation="portrait" xlink:type="simple" id="oo_184017.jpg"/></fig><p>
            <italic>Female genitalia</italic>. Female pygofer (Fig. <xref ref-type="fig" rid="F4">37</xref>) with gonocoxa VIII moderately large. Ovipositor (Fig. <xref ref-type="fig" rid="F4">37</xref>) overpassing apical margin of pygofer distinctly. Gonangulum with apical margin blunt, connected gonocoxa VIII. Gonapophyses IX (Fig. <xref ref-type="fig" rid="F4">39</xref>) long and large, curved and directed basad, apex sharp, dorsal margin with apical 1/2 serrated.</p></tp:treatment-sec><tp:treatment-sec sec-type="host" id="SECID0EO2AG"><title>Host plant.</title><p>Bamboo.</p></tp:treatment-sec><tp:treatment-sec sec-type="distribution" id="SECID0ET2AG"><title>Distribution.</title><p>South China (Hainan) (Fig. <xref ref-type="fig" rid="F5">40</xref>).</p><fig id="F5" position="float" orientation="portrait"><label>Figure 40.</label><caption><p>Geographic distributions of two new <italic><tp:taxon-name><tp:taxon-name-part taxon-name-part-type="genus" reg="Bambusiphaga">Bambusiphaga</tp:taxon-name-part></tp:taxon-name></italic> species in China: <italic><tp:taxon-name><tp:taxon-name-part taxon-name-part-type="genus" reg="Bambusiphaga">B.</tp:taxon-name-part> <tp:taxon-name-part taxon-name-part-type="species" reg="yingjiangensis">yingjiangensis</tp:taxon-name-part></tp:taxon-name></italic> sp. n. (▲); <italic><tp:taxon-name><tp:taxon-name-part taxon-name-part-type="genus" reg="Bambusiphaga">B.</tp:taxon-name-part> <tp:taxon-name-part taxon-name-part-type="species" reg="ventroprocessa">ventroprocessa</tp:taxon-name-part></tp:taxon-name></italic> sp. n. (●).</p></caption><graphic xmlns:xlink="http://www.w3.org/1999/xlink" xlink:href="zookeys-735-083-g005.jpg" position="float" orientation="portrait" xlink:type="simple" id="oo_184018.jpg"/></fig><fig id="F6" position="float" orientation="portrait"><label>Figure 41.</label><caption><p>Adult of <italic><tp:taxon-name><tp:taxon-name-part taxon-name-part-type="genus" reg="Bambusiphaga">Bambusiphaga</tp:taxon-name-part> <tp:taxon-name-part taxon-name-part-type="species" reg="yingjiangensis">yingjiangensis</tp:taxon-name-part></tp:taxon-name></italic> sp. n. resting on leaf of bamboo. Photograph by X.-S. Chen.</p></caption><graphic xmlns:xlink="http://www.w3.org/1999/xlink" xlink:href="zookeys-735-083-g006.jpg" position="float" orientation="portrait" xlink:type="simple" id="oo_184019.jpg"/></fig><fig id="F7" position="float" orientation="portrait"><label>Figures 42–43.</label><caption><p>Host plant of <italic><tp:taxon-name><tp:taxon-name-part taxon-name-part-type="genus" reg="Bambusiphaga">Bambusiphaga</tp:taxon-name-part> <tp:taxon-name-part taxon-name-part-type="species" reg="ventroprocessa">ventroprocessa</tp:taxon-name-part></tp:taxon-name></italic> sp. n. <bold>42</bold> View of the area where the specimens of <italic><tp:taxon-name><tp:taxon-name-part taxon-name-part-type="genus" reg="Bambusiphaga">B.</tp:taxon-name-part> <tp:taxon-name-part taxon-name-part-type="species" reg="ventroprocessa">ventroprocessa</tp:taxon-name-part></tp:taxon-name></italic> sp. n. were captured, in Lingshui (Hainan, China). <bold>43</bold> View of the plant. Photograph by H.-X. Li.</p></caption><graphic xmlns:xlink="http://www.w3.org/1999/xlink" xlink:href="zookeys-735-083-g007.jpg" position="float" orientation="portrait" xlink:type="simple" id="oo_184020.jpg"/></fig></tp:treatment-sec><tp:treatment-sec sec-type="remarks" id="SECID0EG6AG"><title>Remarks.</title><p>This species is similar to <italic><tp:taxon-name><tp:taxon-name-part taxon-name-part-type="genus" reg="Bambusiphaga">B.</tp:taxon-name-part> <tp:taxon-name-part taxon-name-part-type="species" reg="kunmingensis">kunmingensis</tp:taxon-name-part></tp:taxon-name></italic> Yang &amp; Chen, 2011, but can be distinguished by the basal area of forewing with two dark brown markings (forewing with basal 1/3 full dark brown in <italic><tp:taxon-name><tp:taxon-name-part taxon-name-part-type="genus" reg="Bambusiphaga"/><tp:taxon-name-part taxon-name-part-type="species" reg="kunmingensis">kunmingensis</tp:taxon-name-part></tp:taxon-name></italic>); the mediovental process of pygofer large (without mediovental process in <italic><tp:taxon-name><tp:taxon-name-part taxon-name-part-type="genus" reg="Bambusiphaga"/><tp:taxon-name-part taxon-name-part-type="species" reg="kunmingensis">kunmingensis</tp:taxon-name-part></tp:taxon-name></italic>); the aedeagus without phallobase (phallobase arising from base of aedeagus, as long as aedeagus in <italic><tp:taxon-name><tp:taxon-name-part taxon-name-part-type="genus" reg="Bambusiphaga"/><tp:taxon-name-part taxon-name-part-type="species" reg="kunmingensis">kunmingensis</tp:taxon-name-part></tp:taxon-name></italic>).</p><p>This new species is also similar to <italic><tp:taxon-name><tp:taxon-name-part taxon-name-part-type="genus" reg="Bambusiphaga">B.</tp:taxon-name-part> <tp:taxon-name-part taxon-name-part-type="species" reg="basifusca">basifusca</tp:taxon-name-part></tp:taxon-name></italic> Hou &amp; Chen, 2010, but can be distinguished by the ventral margin of anal segment without process (ventral margin <!--PageBreak-->of anal segment with a long process in <italic><tp:taxon-name><tp:taxon-name-part taxon-name-part-type="genus" reg="Bambusiphaga"/><tp:taxon-name-part taxon-name-part-type="species" reg="basifusca">basifusca</tp:taxon-name-part></tp:taxon-name></italic>); the ventral margin of pygofer with a medioventral process (ventral margin of pygofer with three medioventral processes in <italic><tp:taxon-name><tp:taxon-name-part taxon-name-part-type="genus" reg="Bambusiphaga"/><tp:taxon-name-part taxon-name-part-type="species" reg="basifusca">basifusca</tp:taxon-name-part></tp:taxon-name></italic>); and the aedeagus without phallobase (aedeagus with phallobase in <italic><tp:taxon-name><tp:taxon-name-part taxon-name-part-type="genus" reg="Bambusiphaga"/><tp:taxon-name-part taxon-name-part-type="species" reg="basifusca">basifusca</tp:taxon-name-part></tp:taxon-name></italic>).</p><p>Based on the characters of male genitalia, this species should belong to the <italic><tp:taxon-name><tp:taxon-name-part taxon-name-part-type="genus" reg="Bambusiphaga"/><tp:taxon-name-part taxon-name-part-type="species" reg="kunmingensis">kunmingensis</tp:taxon-name-part></tp:taxon-name></italic> group.</p></tp:treatment-sec></tp:taxon-treatment>
